# Supplementary material for: Unsaturated Polyester Resin Nanocomposites Based on Post-Consumer Polyethylene Terephthalate
Source: Polymers (Basel). 2022 Apr 14;14(8):1602. doi: 10.3390/polym14081602 (PMC9025439; doi:10.3390/polym14081602)
Supplement: Supplementary file 1 [file polymers-14-01602-s001.zip]

Archive with 1 entries (1 files):
- polymers-1666349-supplementary.pdf
